# Supplementary material for: Three-Dimensional Model of Dorsal Root Ganglion Explant as a Method of Studying Neurotrophic Factors in Regenerative Medicine
Source: Biomedicines. 2020 Mar 3;8(3):49. doi: 10.3390/biomedicines8030049 (PMC7175199; doi:10.3390/biomedicines8030049)
Supplement: Supplementary file 1 [file biomedicines-08-00049-s001.zip]

Archive with 5 entries (5 files):
- Supplement.docx
- Video S1.gif
- Video S2.gif
- Video S3.gif
- Video S4.gif
